# Supplementary material for: Single-crystal orientation lithium for ultra-stable all-solid-state batteries
Source: Natl Sci Rev. 2025 Dec 1;13(2):nwaf540. doi: 10.1093/nsr/nwaf540 (PMC12839520; doi:10.1093/nsr/nwaf540)
Supplement: nwaf540_Supplemental_Files [file nwaf540_supplemental_files.zip]

Archive with 5 entries (5 files):
- Supplementary Video 1.mp4
- Supplementary Video 2.MP4
- Supplementary Video 3.MP4
- Supplementary Video 4.MP4
- Supplementing data.pdf
